# Supplementary material for: Evaluation and Comparison of Multi-Omics Data Integration Methods for Subtyping of Cutaneous Melanoma
Source: Biomedicines. 2022 Dec 13;10(12):3240. doi: 10.3390/biomedicines10123240 (PMC9775581; doi:10.3390/biomedicines10123240)
Supplement: Supplementary file 1 [file biomedicines-10-03240-s001.zip › biomedicines-2035955-supplementary-12.19/Supplementary Materials DF Melanoma.xlsx]

## Sheet: Table S1Bpvalue survival curves
Log-rank test (one class vs all)
jSVD cluster	p-value
Class 1	0.01
Class 2	0.00049
Class 3	0.14
Log-rank test (Class 1 vs Class 3, patients of class 2 not considered)
jSVD cluster	p-value
Class 1 vs 3	0.4
Log-rank test (Class 1/3 vs Class 2, patients of class 3 or 1 not considered)
jSVD cluster	p-value
Class 1 vs 2	0.0006
Class 3 vs 2	0.1

## Sheet: Table S1A SAMr RNA-seq results
Gene Name	Score(d)	Numerator(r)	Denominator(s+s0)	contrast-1	contrast-2	contrast-3	q-value(%)
PLA2G2D	0.533949	0.503963	0.94384	-3.9873	6.12034	-3.87074	0
CXCL13	0.510746	0.472843	0.925787	-3.49387	6.03724	-4.4353	0
CD3E	0.496687	0.428277	0.862268	-3.63523	6.72904	-5.30736	0
CD79A	0.495209	0.468938	0.94695	-3.33521	5.6352	-4.03598	0
POU2AF1	0.491863	0.454932	0.924916	-3.81468	5.83968	-3.67889	0
MGC29506	0.490125	0.473975	0.96705	-3.22496	5.3919	-3.81432	0
CCL19	0.487038	0.471767	0.968645	-2.46496	5.24712	-4.65787	0
GZMK	0.486319	0.419832	0.863285	-4.04547	6.61349	-4.55224	0
CD3D	0.486119	0.407982	0.839265	-3.97839	7.03012	-5.29125	0
CD2	0.485609	0.409845	0.843981	-3.89022	6.92645	-5.25467	0
GBP5	0.485192	0.433233	0.89291	-3.88232	6.15416	-4.07056	0
LCK	0.482328	0.407599	0.845066	-4.08581	6.87815	-4.90517	0
SLAMF6	0.481398	0.400994	0.832979	-4.42913	7.11684	-4.79229	0
CD27	0.479917	0.412118	0.858728	-3.88921	6.59504	-4.7432	0
IL2RG	0.476843	0.402783	0.844686	-4.23792	6.81607	-4.59541	0
IL21R	0.475913	0.387393	0.814	-5.04425	7.46269	-4.46343	0
ADAMDEC1	0.475585	0.416201	0.875135	-4.19253	6.28291	-3.83404	0
RHOH	0.474279	0.381832	0.805078	-4.91144	7.67014	-4.97105	0
MS4A1	0.469794	0.449463	0.956725	-3.43916	5.26505	-3.3171	0
LTB	0.468094	0.398314	0.850928	-3.33252	6.50543	-5.38652	0
CD8A	0.463172	0.415317	0.896681	-3.63262	5.82551	-3.91271	0
ITGAL	0.461677	0.396216	0.85821	-3.93428	6.36246	-4.31995	0
FCRL5	0.461272	0.412529	0.89433	-3.74903	5.83308	-3.76089	0
SP140	0.460044	0.36401	0.79125	-5.12379	7.82129	-4.90667	0
TIGIT	0.458989	0.384671	0.838084	-4.23932	6.68657	-4.39303	0
CD38	0.457114	0.385933	0.844282	-5.24554	6.41571	-2.56035	0
CYTIP	0.456737	0.365399	0.800022	-5.09237	7.51344	-4.47438	0
ACAP1	0.456213	0.381146	0.835456	-3.79426	6.67264	-4.99668	0
IKZF1	0.456208	0.371497	0.814315	-4.70622	7.15023	-4.45471	0
CD5	0.453498	0.375653	0.828347	-3.70898	6.75998	-5.25165	0
SIRPG	0.452669	0.378348	0.835815	-3.86493	6.62268	-4.82009	0
PTPRCAP	0.451483	0.383453	0.849318	-3.50254	6.33897	-4.89007	0
TRAF3IP3	0.448883	0.355028	0.790915	-4.69885	7.6378	-5.21963	0
CD247	0.446155	0.359165	0.805023	-4.39778	7.21129	-4.98249	0
SH2D1A	0.444113	0.363372	0.818195	-4.58619	6.87177	-4.19238	0
CD52	0.443863	0.368794	0.830874	-3.40189	6.53948	-5.34178	0
SIT1	0.441482	0.359876	0.815154	-3.99029	6.88281	-5.04655	0
CD8B	0.441448	0.38296	0.86751	-3.65666	5.94075	-4.05729	0
GZMA	0.441176	0.370358	0.839478	-3.84948	6.39443	-4.48854	0
CD6	0.438807	0.364028	0.829586	-3.97111	6.54931	-4.55737	0
FCRL3	0.437886	0.36605	0.83595	-4.33125	6.4149	-3.84345	0
IDO1	0.436861	0.400687	0.917197	-3.27339	5.26448	-3.54908	0
TBC1D10C	0.436709	0.359911	0.824144	-3.74186	6.60759	-4.96962	0
CD48	0.436622	0.359018	0.822262	-4.35824	6.67113	-4.20207	0
SELL	0.433965	0.365515	0.84227	-4.26357	6.24082	-3.66911	0
CD7	0.43318	0.372146	0.859102	-3.21476	5.91893	-4.64428	0
CD96	0.432318	0.35632	0.824209	-4.72231	6.53893	-3.48605	0
CD53	0.430655	0.345144	0.80144	-4.95163	7.03733	-3.93524	0
FAM26F	0.429683	0.353192	0.821985	-4.84483	6.52938	-3.29916	0
CARD11	0.426989	0.352662	0.825927	-3.37369	6.3936	-5.15563	0
NKG7	0.426746	0.378294	0.886462	-3.14813	5.4753	-4.0513	0
CD19	0.426102	0.382411	0.897463	-3.77958	5.33679	-2.94991	0
CCR7	0.425428	0.36101	0.848581	-2.97219	5.93789	-5.01437	0
LILRB1	0.425043	0.342043	0.804727	-5.38715	6.78048	-2.92593	0
PTPN7	0.423343	0.346253	0.817902	-4.68119	6.5362	-3.53959	0
LAG3	0.423033	0.377501	0.892366	-3.3338	5.37093	-3.62895	0
BCL11B	0.422762	0.3463	0.819137	-3.73684	6.5036	-4.81573	0
PLEK	0.422463	0.338797	0.801957	-4.88186	6.8879	-3.802	0
SASH3	0.42231	0.340849	0.807107	-4.21138	6.77983	-4.57662	0
SIGLEC10	0.421077	0.34164	0.811347	-4.33587	6.66563	-4.225	0
LY9	0.419552	0.339282	0.808678	-3.94891	6.68918	-4.80504	0
BIN2	0.419036	0.328526	0.784003	-4.86205	7.32523	-4.50666	0
VAV1	0.41852	0.336498	0.80402	-4.7345	6.77994	-3.84193	0
CSF2RB	0.418012	0.327488	0.783441	-4.72473	7.32559	-4.7001	0
GZMB	0.417632	0.359949	0.86188	-2.90935	5.6426	-4.64566	0
LY75	0.41736	0.340716	0.81636	-4.78338	6.45841	-3.27565	0
CXCR3	0.417332	0.349428	0.83729	-3.10332	6.02806	-4.96971	0
CD69	0.41721	0.331249	0.793961	-4.79705	7.01444	-4.11697	0
KIAA0748	0.416678	0.326045	0.782485	-4.60605	7.32898	-4.87207	0
PTPN22	0.416523	0.327054	0.785201	-5.22743	7.21781	-3.82712	0
NCF1	0.416509	0.348766	0.837355	-3.83284	6.08019	-4.02559	0
